# Supplementary material for: First-Principles Study of the Heterostructure, ZnSb Bilayer/h-BN Monolayer for Thermoelectric Applications
Source: Materials (Basel). 2025 Jan 10;18(2):294. doi: 10.3390/ma18020294 (PMC11767080; doi:10.3390/ma18020294)
Supplement: Supplementary file 1 [file materials-18-00294-s001.zip]

Archive with 1 entries (1 files):
- materials-3332137 - supplementary.pdf
